# Supplementary material for: Analytical and Clinical Validation of a Digital Sequencing Panel for Quantitative, Highly Accurate Evaluation of Cell-Free Circulating Tumor DNA
Source: PLoS One. 2015 Oct 16;10(10):e0140712. doi: 10.1371/journal.pone.0140712 (PMC4608804; doi:10.1371/journal.pone.0140712)
Supplement: S2 Table — Somatic cancer variants from 135 patients with matched tumor DNA sequencing and plasma cell-free DNA (cfDNA) sequencing. Thirty additional patients had no somatic cancer variants detected in either tumor or blood. Definitions of column headers are as follows: refbase, reference genome (hg19) base at the position of genetic variant; mutbase, variant base; blood_acc, Guardant Health sample accession number for plasma cfDNA; t_acc, Guardant Health sample accession number for tumor DNA; blood_VAF, Variant Allele Frequency in cfDNA; t_VAF, Variant Allele Frequency in tumor DNA; concordance, whether variant was detected only in tumor DNA (“tumor”), only in plasma cfDNA (“blood”), or in both (“conc”); tumor_detected, whether tumor was detected in plasma cfDNA. The percent-agreement calculation was performed on samples where tumor was detected in cfDNA (“Y”). (XLSX) [file pone.0140712.s004.xlsx]

## Sheet: GH_concordance_five_centers_edi
Patient	chrom	pos	refbase	mutbase	gene	blood_acc	t_acc	blood_VAF	t_VAF	COSMIC_ID	dbSNP_ID	cancer_center	aa_change	effect	concordance	tumor_detected
1	10	89720870	T	G	PTEN	396	702	no_match	0.077	COSM5255		CCE	F341V	NON_SYNONYMOUS_CODING	tumor	N
1	13	48916843	G	T	RB1	396	702	no_match	0.1291	COSM284491		CCE	E125*	STOP_GAINED	tumor	N
1	13	48934254	G	T	RB1	396	702	no_match	0.1194			CCE	E237*	STOP_GAINED	tumor	N
1	4	153249385	G	A	FBXW7	396	702	no_match	0.1107	COSM22932		CCE	R385C	NON_SYNONYMOUS_CODING	tumor	N
1	5	112174631	C	T	APC	396	702	no_match	0.1488	COSM13125	rs121913331	CCE	R1114*	STOP_GAINED	tumor	N
1	5	112175490	C	T	APC	396	702	no_match	0.1117	COSM171089		CCE	S1400L	NON_SYNONYMOUS_CODING	tumor	N
1	5	112175600	A	T	APC	396	702	no_match	0.1602	COSM18818		CCE	K1437*	STOP_GAINED	tumor	N
1	5	112177710	C	A	APC	396	702	no_match	0.1031			CCE	S2140*	STOP_GAINED	tumor	N
2	12	25398285	C	T	KRAS	398	704	no_match	0.1063	COSM517		CCE	G12S	NON_SYNONYMOUS_CODING	tumor	Y
2	17	7578458	G	C	TP53	398	704	0.0117	0.074	COSM318154		CCE	R158G	NON_SYNONYMOUS_CODING	conc	Y
3	17	7578406	C	T	TP53	399	706	no_match	0.089	COSM99914	rs28934578	CCE	R175H	NON_SYNONYMOUS_CODING	tumor	N
3	5	112175982	T	A	APC	399	706	no_match	0.0505	COSM19039		CCE	L1564*	STOP_GAINED	tumor	N
4	17	7578406	C	T	TP53	400	707	no_match	0.1376	COSM99914	rs28934578	CCE	R175H	NON_SYNONYMOUS_CODING	tumor	Y
4	12	25380275	T	A	KRAS	400	707	0.0096	0.1377	COSM555		CCE	Q61H	NON_SYNONYMOUS_CODING	conc	Y
4	17	7577581	A	G	TP53	400	707	0.0073	no_match	COSM238606		CCE	Y234H	NON_SYNONYMOUS_CODING	blood	Y
4	5	112175982	T	A	APC	400	707	0.0064	0.1275	COSM19039		CCE	L1564*	STOP_GAINED	conc	Y
4	17	7578394	T	C	TP53	400	707	0.0024	no_match	COSM214225		CCE	H179R	NON_SYNONYMOUS_CODING	blood	Y
5	5	112175576	C	T	APC	401	708	no_match	0.349	COSM18836	rs121913330	CCE	Q1429*	STOP_GAINED	tumor	N
6	7	140453136	A	T	BRAF	407	710	0.5222	0.4127	COSM476		CCE	V600E	NON_SYNONYMOUS_CODING	conc	Y
7	12	25398282	C	A	KRAS	410	712	no_match	0.2603	COSM527		CCE	G13C	NON_SYNONYMOUS_CODING	tumor	Y
7	17	7578393	A	C	TP53	410	712	0.0049	no_match	COSM1158097		CCE	H179Q	NON_SYNONYMOUS_CODING	blood	Y
8	5	112175426	G	T	APC	591	913	0.175	0.6687	COSM18834	rs121913326	CCE	E1379*	STOP_GAINED	conc	Y
8	17	7577565	T	C	TP53	591	913	0.1227	0.3623	COSM473434		CCE	N239S	NON_SYNONYMOUS_CODING	conc	Y
8	12	25398284	C	A	KRAS	591	913	0.1127	0.3182	COSM520		CCE	G12V	NON_SYNONYMOUS_CODING	conc	Y
9	7	55249005	G	T	EGFR	636	723	no_match	0.1583	COSM6241	rs121913465	CCE	S768I	NON_SYNONYMOUS_CODING	tumor	N
9	7	55259515	T	G	EGFR	636	723	no_match	0.1215	COSM6224	rs121434568	CCE	L858R	NON_SYNONYMOUS_CODING	tumor	N
10	12	25398282	C	A	KRAS	637	724	no_match	0.2292	COSM527		CCE	G13C	NON_SYNONYMOUS_CODING	tumor	N
11	17	7577559	G	T	TP53	638	725	no_match	0.2349	COSM10935		CCE	S241Y	NON_SYNONYMOUS_CODING	tumor	N
12	17	37881358	C	T	ERBB2	641	727	0.0139	no_match	COSM327268		CCE	N850N	SYNONYMOUS_CODING	blood	Y
12	10	123274753	C	T	FGFR2	641	727	0.0029	0.0065	COSM49172		CCE	A389T	NON_SYNONYMOUS_CODING	conc	Y
13	7	140453136	A	T	BRAF	642	728	no_match	0.7842	COSM476		CCE	V600E	NON_SYNONYMOUS_CODING	tumor	Y
13	9	21974678	T	C	CDKN2A	642	728	0.5014	0.7849	COSM13828		CCE	Q50R	NON_SYNONYMOUS_CODING	conc	Y
14	17	7577124	C	T	TP53	645	726	0.0053	no_match	COSM99950		CCE	V272M	NON_SYNONYMOUS_CODING	blood	Y
15	17	7577121	G	A	TP53	737	892	0.2603	0.4773	COSM99933	rs121913343	CCE	R273C	NON_SYNONYMOUS_CODING	conc	Y
16	3	178936091	G	A	PIK3CA	781	893	no_match	0.3206	COSM763	rs104886003	CCE	E545K	NON_SYNONYMOUS_CODING	tumor	N
17	3	178936082	G	A	PIK3CA	783	895	no_match	0.3176	COSM760	rs121913273	CCE	E542K	NON_SYNONYMOUS_CODING	tumor	N
18	17	7578475	G	A	TP53	786	887	0.0018	no_match	COSM129859		CCE	P152L	NON_SYNONYMOUS_CODING	blood	Y
19	7	140453136	A	T	BRAF	787	888	no_match	0.2107	COSM476		CCE	V600E	NON_SYNONYMOUS_CODING	tumor	N
20	17	7577548	C	T	TP53	788	889	0.2541	0.3477	COSM6932	rs28934575	CCE	G245S	NON_SYNONYMOUS_CODING	conc	Y
20	5	112128143	C	T	APC	788	889	0.2524	0.2669	COSM98420	rs62619935	CCE	R216*	STOP_GAINED	conc	Y
20	12	25398284	C	A	KRAS	788	889	0.2415	0.3418	COSM520		CCE	G12V	NON_SYNONYMOUS_CODING	conc	Y
20	3	178936091	G	A	PIK3CA	788	889	0.1227	no_match	COSM763	rs104886003	CCE	E545K	NON_SYNONYMOUS_CODING	blood	Y
20	5	112175390	C	T	APC	788	889	0.1018	0.2817	COSM13121	rs121913328	CCE	Q1367*	STOP_GAINED	conc	Y
21	17	7577567	A	C	TP53	790	890	0.0059	0.1414	COSM44676	rs193920789	CCE	C238W	NON_SYNONYMOUS_CODING	conc	Y
22	17	7577120	C	A	TP53	793	896	no_match	0.624	COSM318169		CCE	R273L	NON_SYNONYMOUS_CODING	tumor	N
22	17	37868208	C	T	ERBB2	793	896	no_match	0.3843	COSM48358		CCE	S310F	NON_SYNONYMOUS_CODING	tumor	N
22	2	128186333	G	T	CDKN2A	793	896	no_match	0.578	COSM48298	rs104894094	CCE	G101W	NON_SYNONYMOUS_CODING	tumor	N
23	17	7577022	G	A	TP53	795	897	0.0048	0.4192	COSM99947	rs121913344	CCE	R306*	STOP_GAINED	conc	Y
23	5	112175057	C	T	APC	795	897	0.0039	0.352			CCE	Q1256*	STOP_GAINED	conc	Y
24	3	178936091	G	A	PIK3CA	796	898	no_match	0.0938	COSM763	rs104886003	CCE	E545K	NON_SYNONYMOUS_CODING	tumor	Y
24	5	112175390	C	T	APC	796	898	0.0015	0.1777	COSM13121	rs121913328	CCE	Q1367*	STOP_GAINED	conc	Y
25	17	7578191	A	T	TP53	798	916	no_match	0.3515	COSM44672		CCE	Y220N	NON_SYNONYMOUS_CODING	tumor	Y
25	17	7578503	C	T	TP53	798	916	0.0019	no_match	COSM43878		CCE	V143M	NON_SYNONYMOUS_CODING	blood	Y
26	1	115256528	T	G	NRAS	799	886	0.3731	0.5362	COSM585	rs121913255	CCE	Q61H	NON_SYNONYMOUS_CODING	conc	Y
26	17	7578269	G	A	TP53	799	886	0.2808	0.5874	COSM376384		CCE	L194F	NON_SYNONYMOUS_CODING	conc	Y
27	14	105246551	C	T	AKT1	801	904	no_match	0.204	COSM33765	rs121434592	CCE	E17K	NON_SYNONYMOUS_CODING	tumor	N
27	18	48591904	C	T	SMAD4	801	904	no_match	0.4118	COSM14049		CCE	P356L	NON_SYNONYMOUS_CODING	tumor	N
27	5	112151261	C	T	APC	801	904	no_match	0.1568	COSM13862	rs137854568	CCE	R302*	STOP_GAINED	tumor	N
27	5	112174631	C	T	APC	801	904	no_match	0.1956	COSM13125	rs121913331	CCE	R1114*	STOP_GAINED	tumor	N
28	17	7578442	T	C	TP53	802	905	0.0323	0.2721	COSM129855	rs148924904	CCE	Y163C	NON_SYNONYMOUS_CODING	conc	Y
28	10	89692904	C	T	PTEN	802	905	0.0244	0.2794	COSM5152		CCE	R130*	STOP_GAINED	conc	Y
29	17	7578529	A	G	TP53	803	906	no_match	0.4779	COSM44506		CCE	F134S	NON_SYNONYMOUS_CODING	tumor	N
30	3	178917478	G	A	PIK3CA	815	915	0.0184	0.1749	COSM751		CCE	G118D	NON_SYNONYMOUS_CODING	conc	Y
31	3	178936082	G	A	PIK3CA	A00250	909	0.0971	0.4614	COSM760	rs121913273	CCE	E542K	NON_SYNONYMOUS_CODING	conc	Y
32	12	25398284	C	T	KRAS	A00252	911	0.0043	no_match	COSM521		CCE	G12D	NON_SYNONYMOUS_CODING	blood	Y
32	17	7578406	C	T	TP53	A00252	911	0.0024	no_match	COSM99914	rs28934578	CCE	R175H	NON_SYNONYMOUS_CODING	blood	Y
33	17	7578204	A	C	TP53	309	666	0.0077	no_match	COSM44979		JWCI	S215R	NON_SYNONYMOUS_CODING	blood	Y
33	7	140453136	A	T	BRAF	309	666	0.0065	0.4093	COSM476		JWCI	V600E	NON_SYNONYMOUS_CODING	conc	Y
33	17	7577099	C	T	TP53	309	666	0.0038	no_match	COSM129830		JWCI	R280K	NON_SYNONYMOUS_CODING	blood	Y
34	7	140453136	A	T	BRAF	310	668	0.0186	0.8684	COSM476		JWCI	V600E	NON_SYNONYMOUS_CODING	conc	Y
34	7	140453137	C	T	BRAF	310	668	0.0185	0.8681	COSM1159850	rs121913378	JWCI	V600M	NON_SYNONYMOUS_CODING	conc	Y
34	17	7578275	G	A	TP53	310	668	0.0045	0.7737	COSM117949		JWCI	Q192*	STOP_GAINED	conc	Y
35	7	140453136	A	T	BRAF	312	663	0.0791	0.6866	COSM476		JWCI	V600E	NON_SYNONYMOUS_CODING	conc	Y
35	7	140453137	C	T	BRAF	312	663	0.079	0.6811	COSM1159850	rs121913378	JWCI	V600M	NON_SYNONYMOUS_CODING	conc	Y
35	17	7578212	G	A	TP53	312	663	0.0253	0.322	COSM99618		JWCI	R213*	STOP_GAINED	conc	Y
35	10	89717712	C	T	PTEN	312	663	0.0173	0.2879	COSM5147		JWCI	P246L	NON_SYNONYMOUS_CODING	conc	Y
35	9	21971017	G	A	CDKN2A	312	663	0.0119	0.5146	COSM753743	rs121913386	JWCI	P114L	NON_SYNONYMOUS_CODING	conc	Y
36	7	140453136	A	T	BRAF	317	670	no_match	0.5499	COSM476		JWCI	V600E	NON_SYNONYMOUS_CODING	tumor	N
37	17	7577539	G	A	TP53	321	669	no_match	0.0566	COSM120007	rs121912651	JWCI	R248W	NON_SYNONYMOUS_CODING	tumor	N
38	9	21974783	C	T	CDKN2A	322	667	no_match	0.4205	COSM13669		JWCI	W15*	STOP_GAINED	tumor	Y
38	7	140453136	A	T	BRAF	322	667	0.1911	0.4473	COSM476		JWCI	V600E	NON_SYNONYMOUS_CODING	conc	Y
39	17	7577046	C	A	TP53	754	951	0.0033	0.3597	COSM121080		JWCI	E298*	STOP_GAINED	conc	Y
39	1	115256530	G	T	NRAS	754	951	0.003	0.329	COSM580	rs121913254	JWCI	Q61K	NON_SYNONYMOUS_CODING	conc	Y
39	17	7577511	A	G	TP53	754	951	0.0022	no_match	COSM43842		JWCI	L257P	NON_SYNONYMOUS_CODING	blood	Y
40	7	140453136	A	T	BRAF	755	957	no_match	0.607	COSM476		JWCI	V600E	NON_SYNONYMOUS_CODING	tumor	N
40	7	140453137	C	T	BRAF	755	957	no_match	0.6078	COSM1159850	rs121913378	JWCI	V600M	NON_SYNONYMOUS_CODING	tumor	N
41	7	140453134	T	C	BRAF	757	953	0.0565	0.2147	COSM478	rs121913364	JWCI	K601E	NON_SYNONYMOUS_CODING	conc	Y
41	5	112175373	C	T	APC	757	953	0.0065	0.0557	COSM19117		JWCI	P1361L	NON_SYNONYMOUS_CODING	conc	Y
42	7	140453136	A	T	BRAF	758	954	0.0238	0.6139	COSM476		JWCI	V600E	NON_SYNONYMOUS_CODING	conc	Y
42	11	108117798	C	T	ATM	758	954	0.0086	0.4622	COSM21323	rs138398778	JWCI	R337C	NON_SYNONYMOUS_CODING	conc	Y
43	2	29498336	C	T	ALK	759	956	0.0028	no_match			JWCI	W615*	STOP_GAINED	blood	Y
44	17	7578263	G	A	TP53	762	958	0.0852	0.5435	COSM99668		JWCI	R196*	STOP_GAINED	conc	Y
45	7	140453136	A	T	BRAF	763	946	no_match	0.0791	COSM476		JWCI	V600E	NON_SYNONYMOUS_CODING	tumor	N
46	4	55593603	T	C	KIT	766	949	no_match	0.2164	COSM1219		JWCI	W557R	NON_SYNONYMOUS_CODING	tumor	N
47	10	89711899	C	T	PTEN	503	1094	no_match	0.1175	COSM5089	rs121913293	MDACC	R173C	NON_SYNONYMOUS_CODING	tumor	N
47	12	25398281	C	T	KRAS	503	1094	no_match	0.2954	COSM532		MDACC	G13D	NON_SYNONYMOUS_CODING	tumor	N
47	4	153249384	C	T	FBXW7	503	1094	no_match	0.0948	COSM22965		MDACC	R385H	NON_SYNONYMOUS_CODING	tumor	N
47	5	112175639	C	T	APC	503	1094	no_match	0.1524	COSM13127	rs121913332	MDACC	R1450*	STOP_GAINED	tumor	N
48	17	7574017	C	A	TP53	504	1078	0.2911	0.3091			MDACC	R337L	NON_SYNONYMOUS_CODING	conc	Y
49	5	112116592	C	T	APC	510	1085	0.778	0.3081	COSM13134		MDACC	R213*	STOP_GAINED	conc	Y
49	17	7578529	A	C	TP53	510	1085	0.7609	0.2955	COSM43949		MDACC	F134C	NON_SYNONYMOUS_CODING	conc	Y
49	17	7578531	C	T	TP53	510	1085	0.7591	0.29	COSM44624		MDACC	M133I	NON_SYNONYMOUS_CODING	conc	Y
50	7	140453136	A	T	BRAF	526	1080	0.3952	0.2221	COSM476		MDACC	V600E	NON_SYNONYMOUS_CODING	conc	Y
51	17	7578265	A	G	TP53	528	1075	0.5577	0.7506	COSM116924		MDACC	I195T	NON_SYNONYMOUS_CODING	conc	Y
51	5	112170683	G	A	APC	528	1075	0.2871	0.6546			MDACC	W593*	STOP_GAINED	conc	Y
52	5	112175198	C	T	APC	530	1077	0.618	0.7686			MDACC	Q1303*	STOP_GAINED	conc	Y
52	17	7577121	G	A	TP53	530	1077	0.562	0.5991	COSM99933	rs121913343	MDACC	R273C	NON_SYNONYMOUS_CODING	conc	Y
52	12	25398281	C	T	KRAS	530	1077	0.4687	0.3637			MDACC	G13D	NON_SYNONYMOUS_CODING	conc	Y
53	15	90631837	C	G	IDH2	531	1092	0.0929	0.1602	COSM133672		MDACC	R172S	NON_SYNONYMOUS_CODING	conc	Y
53	5	112173917	C	T	APC	531	1092	0.0732	0.1156	COSM18852	rs121913333	MDACC	R876*	STOP_GAINED	conc	Y
53	12	25398281	C	T	KRAS	531	1092	0.0585	0.1383	COSM532		MDACC	G13D	NON_SYNONYMOUS_CODING	conc	Y
54	12	25398284	C	T	KRAS	533	1096	no_match	0.1338	COSM521		MDACC	G12D	NON_SYNONYMOUS_CODING	tumor	N
54	5	112174490	C	T	APC	533	1096	no_match	0.1422	COSM19328	rs137854571	MDACC	Q1067*	STOP_GAINED	tumor	N
54	5	112175696	C	T	APC	533	1096	no_match	0.1391	COSM18729		MDACC	Q1469*	STOP_GAINED	tumor	N
55	17	7577120	C	T	TP53	535	1082	no_match	0.1083	COSM99729	rs28934576	MDACC	R273H	NON_SYNONYMOUS_CODING	tumor	Y
55	17	7578479	G	A	TP53	535	1082	0.0013	no_match			MDACC	P151S	NON_SYNONYMOUS_CODING	blood	Y
56	3	178936091	G	A	PIK3CA	540	1098	0.0093	0.0825	COSM763	rs104886003	MDACC	E545K	NON_SYNONYMOUS_CODING	conc	Y
57	17	7578212	G	A	TP53	554	1091	0.6219	0.0541	COSM99618		MDACC	R213*	STOP_GAINED	conc	Y
57	5	112175348	G	T	APC	554	1091	0.591	0.0428	COSM19048		MDACC	E1353*	STOP_GAINED	conc	Y
58	17	7578416	C	A	TP53	556	1081	0.1144	0.0813			MDACC	V172F	NON_SYNONYMOUS_CODING	conc	Y
59	3	178916944	A	G	PIK3CA	559	1079	0.017	0.4863			MDACC	K111E	NON_SYNONYMOUS_CODING	conc	Y
60	5	112175216	G	T	APC	564	1084	0.0059	0.0672			MDACC	E1309*	STOP_GAINED	conc	Y
61	17	7578496	A	G	TP53	565	1095	0.0124	0.8581	COSM43899		MDACC	L145P	NON_SYNONYMOUS_CODING	conc	Y
62	17	7574003	G	A	TP53	566	1093	0.6706	0.0204	COSM99721		MDACC	R342*	STOP_GAINED	conc	Y
63	1	115258745	C	A	NRAS	568	1099	no_match	0.4469	COSM570		MDACC	G13C	NON_SYNONYMOUS_CODING	tumor	N
63	18	48604665	G	A	SMAD4	568	1099	no_match	0.4612	COSM14193		MDACC	R496H	NON_SYNONYMOUS_CODING	tumor	N
63	3	178936091	G	A	PIK3CA	568	1099	no_match	0.2849	COSM763	rs104886003	MDACC	E545K	NON_SYNONYMOUS_CODING	tumor	N
63	5	112175225	G	T	APC	568	1099	no_match	0.5595	COSM18817		MDACC	G1312*	STOP_GAINED	tumor	N
64	17	7577538	C	T	TP53	578	1089	0.2215	0.3804	COSM99602	rs11540652	MDACC	R248Q	NON_SYNONYMOUS_CODING	conc	Y
65	3	178936082	G	A	PIK3CA	349	678	no_match	0.4374	COSM760	rs121913273	SMC	E542K	NON_SYNONYMOUS_CODING	tumor	N
65	5	112176192	C	T	APC	349	678	no_match	0.4646	COSM235687		SMC	P1634L	NON_SYNONYMOUS_CODING	tumor	N
65	7	140453136	A	T	BRAF	349	678	no_match	0.4592	COSM476		SMC	V600E	NON_SYNONYMOUS_CODING	tumor	N
66	12	25398284	C	T	KRAS	350	679	no_match	0.5506	COSM521		SMC	G12D	NON_SYNONYMOUS_CODING	tumor	N
66	5	112151204	C	T	APC	350	679	no_match	0.3733	COSM19679		SMC	R283*	STOP_GAINED	tumor	N
67	12	25378562	C	T	KRAS	351	680	0.0109	0.2694	COSM19404	rs121913527	SMC	A146T	NON_SYNONYMOUS_CODING	conc	Y
67	12	25378562	C	T	KRAS	351	680	0.0109	0.2694	COSM19404	rs121913527	SMC	A146T	NON_SYNONYMOUS_CODING	conc	Y
67	3	178916648	G	A	PIK3CA	351	680	0.0049	0.1029	COSM27495		SMC	G12D	NON_SYNONYMOUS_CODING	conc	Y
67	4	153247289	G	A	FBXW7	351	680	0.0033	0.1019	COSM74637	rs149680468	SMC	R425C	NON_SYNONYMOUS_CODING	conc	Y
67	4	153247289	G	A	FBXW7	351	680	0.0033	0.1019	COSM74637	rs149680468	SMC	R425C	NON_SYNONYMOUS_CODING	conc	Y
67	3	178952085	A	G	PIK3CA	351	680	0.0022	0.1012	COSM94986	rs121913279	SMC	H1047R	NON_SYNONYMOUS_CODING	conc	Y
67	3	178952085	A	G	PIK3CA	351	680	0.0022	0.1012	COSM94986	rs121913279	SMC	H1047R	NON_SYNONYMOUS_CODING	conc	Y
68	12	25378647	T	G	KRAS	352	681	no_match	0.3974	COSM19940		SMC	K117N	NON_SYNONYMOUS_CODING	tumor	N
68	17	7578245	G	A	TP53	352	681	no_match	0.4069	COSM46074		SMC	R202C	NON_SYNONYMOUS_CODING	tumor	N
68	4	153244185	G	A	FBXW7	352	681	no_match	0.4012	COSM22967		SMC	R578*	STOP_GAINED	tumor	N
68	4	153247288	C	T	FBXW7	352	681	no_match	0.3855	COSM287374		SMC	R425H	NON_SYNONYMOUS_CODING	tumor	N
68	5	112174631	C	T	APC	352	681	no_match	0.404	COSM13125	rs121913331	SMC	R1114*	STOP_GAINED	tumor	N
68	5	112175216	G	T	APC	352	681	no_match	0.3865	COSM18775		SMC	E1309*	STOP_GAINED	tumor	N
68	5	112177049	C	T	APC	352	681	no_match	0.7795			SMC	R1920*	STOP_GAINED	tumor	N
68	5	112177901	C	T	APC	352	681	no_match	0.3766			SMC	R2204*	STOP_GAINED	tumor	N
69	17	7578406	C	T	TP53	353	682	0.0145	0.4226	COSM99914	rs28934578	SMC	R175H	NON_SYNONYMOUS_CODING	conc	Y
69	17	7578406	C	T	TP53	353	682	0.0145	0.4226	COSM99914	rs28934578	SMC	R175H	NON_SYNONYMOUS_CODING	conc	Y
69	5	112175271	C	A	APC	353	682	0.0081	0.3907			SMC	S1327*	STOP_GAINED	conc	Y
69	5	112175271	C	A	APC	353	682	0.0081	0.3907			SMC	S1327*	STOP_GAINED	conc	Y
70	17	7578406	C	T	TP53	354	683	0.005	0.4192	COSM99914	rs28934578	SMC	R175H	NON_SYNONYMOUS_CODING	conc	Y
71	17	37881332	G	A	ERBB2	355	684	no_match	0.4697	COSM14065		SMC	V842I	NON_SYNONYMOUS_CODING	tumor	Y
71	5	112128191	C	T	APC	355	684	no_match	0.42	COSM13130		SMC	R232*	STOP_GAINED	tumor	Y
71	5	112175411	G	T	APC	355	684	0.0016	0.2438	COSM19085		SMC	E1374*	STOP_GAINED	conc	Y
72	5	112174412	C	T	APC	380	671	no_match	0.1122	COSM27542		SMC	Q1041*	STOP_GAINED	tumor	N
73	17	7577548	C	T	TP53	382	673	0.0042	0.4034	COSM6932	rs28934575	SMC	G245S	NON_SYNONYMOUS_CODING	conc	Y
73	17	7578442	T	C	TP53	382	673	0.002	no_match	COSM129855	rs148924904	SMC	Y163C	NON_SYNONYMOUS_CODING	blood	Y
73	5	112174223	C	T	APC	382	673	0.002	0.47	COSM98438		SMC	Q978*	STOP_GAINED	conc	Y
74	12	25380275	T	A	KRAS	388	674	0.0096	0.0165	COSM555		SMC	Q61H	NON_SYNONYMOUS_CODING	conc	Y
75	12	25398284	C	T	KRAS	389	675	no_match	0.1659	COSM521		SMC	G12D	NON_SYNONYMOUS_CODING	tumor	N
75	17	7578406	C	T	TP53	389	675	no_match	0.051	COSM99914	rs28934578	SMC	R175H	NON_SYNONYMOUS_CODING	tumor	N
76	17	7577094	G	A	TP53	390	676	0.0103	0.7502	COSM99925	rs28934574	SMC	R282W	NON_SYNONYMOUS_CODING	conc	Y
76	5	112164658	G	T	APC	390	676	0.0037	0.6121			SMC	E578*	STOP_GAINED	conc	Y
77	5	112175328	C	A	APC	391	677	no_match	0.1977	COSM19084		SMC	S1346*	STOP_GAINED	tumor	Y
77	17	37868208	C	T	ERBB2	391	677	0.0026	no_match	COSM48358		SMC	S310F	NON_SYNONYMOUS_CODING	blood	Y
77	17	7578542	G	C	TP53	391	677	0.0019	no_match	COSM11462		SMC	L130V	NON_SYNONYMOUS_CODING	blood	Y
78	17	7577548	C	T	TP53	392	705	0.3165	0.0198	COSM6932	rs28934575	SMC	G245S	NON_SYNONYMOUS_CODING	conc	Y
78	17	7577548	C	T	TP53	392	705	0.3165	0.0198	COSM6932	rs28934575	SMC	G245S	NON_SYNONYMOUS_CODING	conc	Y
79	5	112151261	C	T	APC	393	698	0.0776	0.682	COSM13862	rs137854568	SMC	R302*	STOP_GAINED	conc	Y
79	17	7577099	C	T	TP53	393	698	0.0556	0.557	COSM129830		SMC	R280K	NON_SYNONYMOUS_CODING	conc	Y
79	3	178936082	G	A	PIK3CA	393	698	0.0486	0.3238	COSM760	rs121913273	SMC	E542K	NON_SYNONYMOUS_CODING	conc	Y
79	12	25398284	C	G	KRAS	393	698	0.0381	0.3639	COSM522	rs121913529	SMC	G12A	NON_SYNONYMOUS_CODING	conc	Y
79	4	153249384	C	T	FBXW7	393	698	0.0228	0.3304	COSM22965		SMC	R385H	NON_SYNONYMOUS_CODING	conc	Y
80	17	7577560	A	C	TP53	394	699	0.058	0.3971	COSM44224		SMC	S241A	NON_SYNONYMOUS_CODING	conc	Y
80	5	112154991	G	A	APC	394	699	0.0563	0.3805			SMC	W421*	STOP_GAINED	conc	Y
81	17	7577022	G	A	TP53	462	700	0.4388	0.8204	COSM99947	rs121913344	SMC	R306*	STOP_GAINED	conc	Y
81	17	7577022	G	A	TP53	462	700	0.4388	0.8204	COSM99947	rs121913344	SMC	R306*	STOP_GAINED	conc	Y
81	12	25398281	C	T	KRAS	462	700	0.3331	0.5577	COSM532		SMC	G13D	NON_SYNONYMOUS_CODING	conc	Y
81	12	25398281	C	T	KRAS	462	700	0.3331	0.5577	COSM532		SMC	G13D	NON_SYNONYMOUS_CODING	conc	Y
81	5	112174860	C	A	APC	462	700	0.2194	0.3869			SMC	S1190*	STOP_GAINED	conc	Y
81	5	112174860	C	A	APC	462	700	0.2194	0.3869			SMC	S1190*	STOP_GAINED	conc	Y
81	3	178952085	A	T	PIK3CA	462	700	0.1938	0.3614	COSM94987		SMC	H1047L	NON_SYNONYMOUS_CODING	conc	Y
81	3	178952085	A	T	PIK3CA	462	700	0.1938	0.3614	COSM94987		SMC	H1047L	NON_SYNONYMOUS_CODING	conc	Y
82	17	7578205	C	A	TP53	602	418	0.6378	0.5923	COSM326722		SMC	S215I	NON_SYNONYMOUS_CODING	conc	Y
82	5	112116592	C	T	APC	602	418	0.3662	0.3527	COSM13134		SMC	R213*	STOP_GAINED	conc	Y
82	5	112175136	C	A	APC	602	418	0.3631	0.3544	COSM235663		SMC	S1282*	STOP_GAINED	conc	Y
82	12	25398284	C	A	KRAS	602	418	0.3457	0.3452	COSM520		SMC	G12V	NON_SYNONYMOUS_CODING	conc	Y
83	5	112175213	A	T	APC	603	419	0.2418	0.2355	COSM13727		SMC	K1308*	STOP_GAINED	conc	Y
83	4	153251907	G	A	FBXW7	603	419	0.187	0.2774	COSM22964		SMC	R287*	STOP_GAINED	conc	Y
83	17	7577120	C	T	TP53	603	419	0.1779	0.2398	COSM99729	rs28934576	SMC	R273H	NON_SYNONYMOUS_CODING	conc	Y
84	17	7577121	G	A	TP53	604	420	0.1387	0.1826	COSM99933	rs121913343	SMC	R273C	NON_SYNONYMOUS_CODING	conc	Y
84	12	25398284	C	T	KRAS	604	420	0.0851	0.1697	COSM521		SMC	G12D	NON_SYNONYMOUS_CODING	conc	Y
84	5	112164616	C	T	APC	604	420	0.0359	0.1	COSM18848	rs137854574	SMC	R564*	STOP_GAINED	conc	Y
85	17	7578502	A	G	TP53	607	422	0.4551	0.74	COSM98969		SMC	V143A	NON_SYNONYMOUS_CODING	conc	Y
85	12	25398284	C	T	KRAS	607	422	0.4119	0.6733	COSM521		SMC	G12D	NON_SYNONYMOUS_CODING	conc	Y
85	3	41266137	C	T	CTNNB1	607	422	0.386	0.6316	COSM5667		SMC	S45F	NON_SYNONYMOUS_CODING	conc	Y
86	5	112162854	T	G	APC	609	423	no_match	0.4879			SMC	Y486*	STOP_GAINED	tumor	Y
86	17	7578437	G	A	TP53	609	423	0.0047	0.1909	COSM43632		SMC	Q165*	STOP_GAINED	conc	Y
86	12	25380279	C	T	KRAS	609	423	0.0044	0.1358	COSM87290		SMC	G60D	NON_SYNONYMOUS_CODING	conc	Y
87	3	10188215	A	G	VHL	610	424	no_match	0.4132	COSM479173		SMC	R120G	NON_SYNONYMOUS_CODING	tumor	N
88	7	140453136	A	T	BRAF	611	425	0.003	0.1912	COSM476		SMC	V600E	NON_SYNONYMOUS_CODING	conc	Y
88	9	21994234	C	A	CDKN2A	611	425	0.0024	no_match			SMC	E33*	STOP_GAINED	blood	Y
88	12	25378647	T	A	KRAS	611	425	0.0013	no_match	COSM28519		SMC	K117N	NON_SYNONYMOUS_CODING	blood	Y
89	7	140453136	A	T	BRAF	612	426	0.0908	0.6092	COSM476		SMC	V600E	NON_SYNONYMOUS_CODING	conc	Y
90	7	140453136	A	T	BRAF	614	428	0.2982	0.3438	COSM476		SMC	V600E	NON_SYNONYMOUS_CODING	conc	Y
90	3	178952085	A	G	PIK3CA	614	428	0.0822	no_match	COSM94986	rs121913279	SMC	H1047R	NON_SYNONYMOUS_CODING	blood	Y
91	17	7577539	G	A	TP53	616	429	no_match	0.4658	COSM120007	rs121912651	SMC	R248W	NON_SYNONYMOUS_CODING	tumor	Y
91	12	25380275	T	G	KRAS	616	429	0.0046	0.4951	COSM554	rs17851045	SMC	Q61H	NON_SYNONYMOUS_CODING	conc	Y
92	14	105246551	C	T	AKT1	617	430	no_match	0.0608	COSM33765	rs121434592	SMC	E17K	NON_SYNONYMOUS_CODING	tumor	N
93	1	115256528	T	G	NRAS	619	432	0.0084	0.3159	COSM586		SMC	Q61H	NON_SYNONYMOUS_CODING	conc	Y
93	7	148508728	A	T	EZH2	619	432	0.0041	no_match	COSM37031		SMC	Y646N	NON_SYNONYMOUS_CODING	blood	Y
94	5	112173368	A	T	APC	620	452	0.1784	0.5394	COSM29365		SMC	K693*	STOP_GAINED	conc	Y
94	12	25398284	C	A	KRAS	620	452	0.1676	0.3294	COSM520		SMC	G12V	NON_SYNONYMOUS_CODING	conc	Y
94	17	7577573	G	C	TP53	620	452	0.1628	0.5495	COSM44960		SMC	Y236*	STOP_GAINED	conc	Y
95	7	140453136	A	T	BRAF	621	453	0.009	0.0692	COSM476		SMC	V600E	NON_SYNONYMOUS_CODING	conc	Y
96	17	7577549	C	T	TP53	770	745	0.0022	no_match	COSM179810	rs28934572	SMC	G244D	NON_SYNONYMOUS_CODING	blood	Y
97	7	140453136	A	T	BRAF	771	746	no_match	0.1485	COSM476		SMC	V600E	NON_SYNONYMOUS_CODING	tumor	N
98	11	533874	T	C	HRAS	772	749	0.0031	no_match	COSM499		SMC	Q61R	NON_SYNONYMOUS_CODING	blood	Y
99	12	25398281	C	T	KRAS	775	752	no_match	0.1929	COSM532		SMC	G13D	NON_SYNONYMOUS_CODING	tumor	N
100	17	7578500	G	A	TP53	778	748	no_match	0.368	COSM318148		SMC	Q144*	STOP_GAINED	tumor	N
101	18	48591918	C	T	SMAD4	779	891	no_match	0.0671	COSM14140	rs80338963	SMC	R361C	NON_SYNONYMOUS_CODING	tumor	N
101	20	57484421	G	A	GNAS	779	891	no_match	0.085	COSM94388	rs121913495	SMC	R201H	NON_SYNONYMOUS_CODING	tumor	N
102	17	7578257	C	A	TP53	A00380	919	no_match	0.2957	COSM44241		SMC	E198*	STOP_GAINED	tumor	N
102	7	140453136	A	T	BRAF	A00380	919	no_match	0.2727	COSM476		SMC	V600E	NON_SYNONYMOUS_CODING	tumor	N
103	3	178916725	C	G	PIK3CA	A00381	920	no_match	0.1237	COSM40945		SMC	R38G	NON_SYNONYMOUS_CODING	tumor	Y
103	1	115256530	G	T	NRAS	A00381	920	0.1998	0.2971	COSM580	rs121913254	SMC	Q61K	NON_SYNONYMOUS_CODING	conc	Y
103	10	89717762	A	T	PTEN	A00381	920	0.1926	0.299	COSM43075		SMC	K263*	STOP_GAINED	conc	Y
103	4	153249385	G	A	FBXW7	A00381	920	0.0142	0.258	COSM22932		SMC	R385C	NON_SYNONYMOUS_CODING	conc	Y
104	4	153249385	G	A	FBXW7	A00382	921	no_match	0.1075	COSM22932		SMC	R385C	NON_SYNONYMOUS_CODING	tumor	Y
104	3	41266137	C	T	CTNNB1	A00382	921	0.0057	0.4277	COSM5667		SMC	S45F	NON_SYNONYMOUS_CODING	conc	Y
104	17	7577070	G	A	TP53	A00382	921	0.0016	0.1735	COSM45679		SMC	R290C	NON_SYNONYMOUS_CODING	conc	Y
105	1	115258747	C	T	NRAS	A00385	922	no_match	0.1904	COSM564		SMC	G12D	NON_SYNONYMOUS_CODING	tumor	N
105	10	89692923	G	A	PTEN	A00385	922	no_match	0.2455	COSM12734		SMC	C136Y	NON_SYNONYMOUS_CODING	tumor	N
105	17	7578212	G	A	TP53	A00385	922	no_match	0.308	COSM99618		SMC	R213*	STOP_GAINED	tumor	N
106	3	178936082	G	A	PIK3CA	A00386	923	0.3494	no_match	COSM760	rs121913273	SMC	E542K	NON_SYNONYMOUS_CODING	blood	Y
106	7	140453136	A	T	BRAF	A00386	923	0.2536	0.1045	COSM476		SMC	V600E	NON_SYNONYMOUS_CODING	conc	Y
106	1	115258747	C	T	NRAS	A00386	923	0.143	no_match	COSM564		SMC	G12D	NON_SYNONYMOUS_CODING	blood	Y
107	17	7578406	C	T	TP53	A00391	925	0.0062	0.2623	COSM99914	rs28934578	SMC	R175H	NON_SYNONYMOUS_CODING	conc	Y
108	17	7579312	C	T	TP53	A00393	926	0.1217	0.1585	COSM43904		SMC	T125T	SYNONYMOUS_CODING	conc	Y
108	12	25398284	C	A	KRAS	A00393	926	0.1011	0.2303	COSM520		SMC	G12V	NON_SYNONYMOUS_CODING	conc	Y
108	5	112128143	C	T	APC	A00393	926	0.0651	0.0896	COSM98420	rs62619935	SMC	R216*	STOP_GAINED	conc	Y
108	5	112128191	C	T	APC	A00393	926	0.0543	0.1682	COSM13130		SMC	R232*	STOP_GAINED	conc	Y
109	4	55595519	C	T	KIT	A00394	927	0.0024	no_match	COSM12708	rs121913516	SMC	T670I	NON_SYNONYMOUS_CODING	blood	Y
110	12	25398284	C	T	KRAS	A00395	928	no_match	0.2635	COSM521		SMC	G12D	NON_SYNONYMOUS_CODING	tumor	Y
110	5	112175015	C	T	APC	A00395	928	no_match	0.2939			SMC	Q1242*	STOP_GAINED	tumor	Y
110	17	7578406	C	T	TP53	A00395	928	0.0087	no_match	COSM99914	rs28934578	SMC	R175H	NON_SYNONYMOUS_CODING	blood	Y
111	5	112128143	C	T	APC	A00397	944	0.1734	0.2548	COSM98420	rs62619935	SMC	R216*	STOP_GAINED	conc	Y
111	17	7577120	C	T	TP53	A00397	944	0.1702	0.2416	COSM99729	rs28934576	SMC	R273H	NON_SYNONYMOUS_CODING	conc	Y
112	2	10188240	T	A	VHL	A00398	995	no_match	0.2818	COSM17756		SMC	L128H	NON_SYNONYMOUS_CODING	tumor	Y
112	9	21971161	T	C	CDKN2A	A00398	995	0.4821	0.522	COSM14253		SMC	H66R	NON_SYNONYMOUS_CODING	conc	Y
112	9	21971117	G	A	CDKN2A	A00398	995	0.4613	0.4655	COSM12468		SMC	T79I	NON_SYNONYMOUS_CODING	conc	Y
113	3	178952085	A	T	PIK3CA	A00399	996	no_match	0.2578	COSM94987		SMC	H1047L	NON_SYNONYMOUS_CODING	tumor	N
113	5	112176008	G	T	APC	A00399	996	no_match	0.26			SMC	E1573*	STOP_GAINED	tumor	N
113	7	140453136	A	T	BRAF	A00399	996	no_match	0.1414	COSM476		SMC	V600E	NON_SYNONYMOUS_CODING	tumor	N
114	17	7577570	C	T	TP53	A00400	932	no_match	0.3211	COSM99648		SMC	M237I	NON_SYNONYMOUS_CODING	tumor	N
114	5	112128143	C	T	APC	A00400	932	no_match	0.2254	COSM98420	rs62619935	SMC	R216*	STOP_GAINED	tumor	N
115	17	7577566	T	C	TP53	A00404	934	no_match	0.7791	COSM984917		SMC	N239D	NON_SYNONYMOUS_CODING	tumor	Y
115	17	7577117	A	G	TP53	A00404	934	0.0065	no_match	COSM44393		SMC	V274A	NON_SYNONYMOUS_CODING	blood	Y
116	12	25398281	C	T	KRAS	A00405	943	0.0696	0.3101	COSM532		SMC	G13D	NON_SYNONYMOUS_CODING	conc	Y
116	17	7578528	A	T	TP53	A00405	943	0.0612	0.3198	COSM45167		SMC	F134L	NON_SYNONYMOUS_CODING	conc	Y
116	5	112151204	C	T	APC	A00405	943	0.0557	0.2424	COSM19679		SMC	R283*	STOP_GAINED	conc	Y
117	7	140453136	A	T	BRAF	A00406	929	no_match	0.3076	COSM476		SMC	V600E	NON_SYNONYMOUS_CODING	tumor	N
117	9	21971096	C	A	CDKN2A	A00406	929	no_match	0.4008	COSM251414	rs121913384	SMC	E88*	STOP_GAINED	tumor	N
118	12	25380277	G	T	KRAS	A00407	930	no_match	0.0657	COSM549	rs121913238	SMC	Q61K	NON_SYNONYMOUS_CODING	tumor	N
118	17	7577094	G	A	TP53	A00407	930	no_match	0.0609	COSM99925	rs28934574	SMC	R282W	NON_SYNONYMOUS_CODING	tumor	N
119	11	108170545	G	T	ATM	A00481	931	0.0055	0.1672			SMC	E1704*	STOP_GAINED	conc	Y
119	7	140453136	A	T	BRAF	A00481	931	0.0033	0.189	COSM476		SMC	V600E	NON_SYNONYMOUS_CODING	conc	Y
119	17	7577538	C	T	TP53	A00481	931	0.0017	0.1706	COSM99602	rs11540652	SMC	R248Q	NON_SYNONYMOUS_CODING	conc	Y
120	17	7579358	C	G	TP53	A00484	997	no_match	0.3862	COSM11250	rs11540654	SMC	R110P	NON_SYNONYMOUS_CODING	tumor	Y
120	5	112175426	G	T	APC	A00484	997	no_match	0.3676	COSM18834	rs121913326	SMC	E1379*	STOP_GAINED	tumor	Y
120	3	41266113	C	G	CTNNB1	A00484	997	0.0108	no_match	COSM5679	rs121913403	SMC	S37C	NON_SYNONYMOUS_CODING	blood	Y
120	17	7577538	C	T	TP53	A00484	997	0.0107	no_match	COSM99602	rs11540652	SMC	R248Q	NON_SYNONYMOUS_CODING	blood	Y
121	5	112175162	C	T	APC	A00486	998	no_match	0.3505	COSM19072		SMC	Q1291*	STOP_GAINED	tumor	N
122	2	29606712	G	A	ALK	A00489	1001	no_match	0.2265			SMC	Q390*	STOP_GAINED	tumor	Y
122	17	7578526	C	T	TP53	A00489	1001	0.0018	0.2278	COSM99601		SMC	C135Y	NON_SYNONYMOUS_CODING	conc	Y
122	17	7578551	A	G	TP53	A00489	1001	0.0013	no_match	COSM44687		SMC	S127P	NON_SYNONYMOUS_CODING	blood	Y
123	17	7577113	A	C	TP53	A00495	1003	no_match	0.3238	COSM43823		SMC	C275W	NON_SYNONYMOUS_CODING	tumor	N
123	7	140453136	A	T	BRAF	A00495	1003	no_match	0.2419	COSM476		SMC	V600E	NON_SYNONYMOUS_CODING	tumor	N
124	20	57484420	C	T	GNAS	A00497	1004	0.0045	0.1354	COSM27887		SMC	R201C	NON_SYNONYMOUS_CODING	conc	Y
124	12	25398284	C	T	KRAS	A00497	1004	0.0035	0.2953	COSM521		SMC	G12D	NON_SYNONYMOUS_CODING	conc	Y
125	17	7578197	C	T	TP53	650	716	no_match	0.1155	COSM44683		UCSF	V218M	NON_SYNONYMOUS_CODING	tumor	Y
125	17	7578198	C	T	TP53	650	716	no_match	0.1146	COSM45922		UCSF	V217V	SYNONYMOUS_CODING	tumor	Y
125	17	37868208	C	T	ERBB2	650	716	no_match	0.0772	COSM48358		UCSF	S310F	NON_SYNONYMOUS_CODING	tumor	Y
125	5	112175376	C	T	APC	650	716	no_match	0.1136	COSM30778		UCSF	S1362F	NON_SYNONYMOUS_CODING	tumor	Y
125	9	139412303	G	A	NOTCH1	650	716	no_match	0.1359			UCSF	R448*	STOP_GAINED	tumor	Y
125	9	139402742	C	T	NOTCH1	650	716	0.0415	no_match			UCSF	W1089*	STOP_GAINED	blood	Y
125	17	37881021	C	T	ERBB2	650	716	0.0276	no_match	COSM24613		UCSF	R784C	NON_SYNONYMOUS_CODING	blood	Y
125	17	7577070	G	A	TP53	650	716	0.0168	no_match	COSM45679		UCSF	R290C	NON_SYNONYMOUS_CODING	blood	Y
125	17	7577071	G	A	TP53	650	716	0.0164	no_match	COSM45688		UCSF	L289L	SYNONYMOUS_CODING	blood	Y
125	17	7578268	A	C	TP53	650	716	0.0134	no_match	COSM44571		UCSF	L194R	NON_SYNONYMOUS_CODING	blood	Y
125	9	21971207	C	T	CDKN2A	650	716	0.0123	no_match	COSM13496		UCSF	V51I	NON_SYNONYMOUS_CODING	blood	Y
126	3	178952085	A	G	PIK3CA	651	717	no_match	0.532	COSM94986	rs121913279	UCSF	H1047R	NON_SYNONYMOUS_CODING	tumor	Y
126	17	7578427	T	C	TP53	651	717	0.0607	0.596	COSM43545		UCSF	H168R	NON_SYNONYMOUS_CODING	conc	Y
127	7	140453136	A	T	BRAF	653	719	no_match	0.1494	COSM476		UCSF	V600E	NON_SYNONYMOUS_CODING	tumor	N
128	5	112175621	C	T	APC	655	720	0.1	0.2631	COSM19021		UCSF	Q1444*	STOP_GAINED	conc	Y
128	2	29606679	G	A	ALK	655	720	0.085	0.2572	COSM20713		UCSF	R401*	STOP_GAINED	conc	Y
128	5	112173597	T	G	APC	655	720	0.066	0.2405			UCSF	L769*	STOP_GAINED	conc	Y
128	12	25398285	C	A	KRAS	655	720	0.0575	0.2715	COSM516		UCSF	G12C	NON_SYNONYMOUS_CODING	conc	Y
128	12	25398284	C	A	KRAS	655	720	0.0572	0.2709	COSM520		UCSF	G12V	NON_SYNONYMOUS_CODING	conc	Y
129	12	25398284	C	A	KRAS	974	1153	0.0087	0.0972	COSM520		UCSF	G12V	NON_SYNONYMOUS_CODING	conc	Y
129	18	48575152	C	T	SMAD4	974	1153	0.0034	0.0819	COSM84440		UCSF	Q116*	STOP_GAINED	conc	Y
130	12	25398285	C	A	KRAS	981	1148	no_match	0.1164	COSM516		UCSF	G12C	NON_SYNONYMOUS_CODING	tumor	N
130	20	57484420	C	T	GNAS	981	1148	no_match	0.0668	COSM27887		UCSF	R201C	NON_SYNONYMOUS_CODING	tumor	N
131	17	7577548	C	T	TP53	A00359	1138	0.0066	0.1884	COSM6932	rs28934575	UCSF	G245S	NON_SYNONYMOUS_CODING	conc	Y
131	12	25398284	C	T	KRAS	A00359	1138	0.0039	0.1841	COSM521		UCSF	G12D	NON_SYNONYMOUS_CODING	conc	Y
132	17	7577141	C	T	TP53	A00531	1141	0.299	0.3264	COSM216410	rs193920774	UCSF	G266E	NON_SYNONYMOUS_CODING	conc	Y
133	17	7577129	A	C	TP53	A00535	1142	no_match	0.9444	COSM43621		UCSF	F270C	NON_SYNONYMOUS_CODING	tumor	N
133	7	140453136	A	T	BRAF	A00535	1142	no_match	0.5528	COSM476		UCSF	V600E	NON_SYNONYMOUS_CODING	tumor	N
134	20	57484421	G	A	GNAS	A00536	1143	no_match	0.3065	COSM94388	rs121913495	UCSF	R201H	NON_SYNONYMOUS_CODING	tumor	N
135	17	7577094	G	A	TP53	A00695	1152	0.2286	0.4795	COSM99925	rs28934574	UCSF	R282W	NON_SYNONYMOUS_CODING	conc	Y
135	7	140453136	A	T	BRAF	A00695	1152	0.2145	0.1989	COSM476		UCSF	V600E	NON_SYNONYMOUS_CODING	conc	Y
