# Supplementary material for: Analytical and Clinical Validation of a Digital Sequencing Panel for Quantitative, Highly Accurate Evaluation of Cell-Free Circulating Tumor DNA
Source: PLoS One. 2015 Oct 16;10(10):e0140712. doi: 10.1371/journal.pone.0140712 (PMC4608804; doi:10.1371/journal.pone.0140712)
Supplement: S4 Table — (XLSX) [file pone.0140712.s006.xlsx]

## Sheet: Sheet1
Gene	Exon Covered
ABL1	4, 5, 6, and 7
AKT1	3 and 6
ALK	All
APC	All
AR	All
ATM	8, 36, 39, 50, 54, 55, 56, 59, 61, and 63
BRAF	All
CDH1	3, 8, and 9
CDKN2A	All
CSF1R	7 and 22
CTNNB1	3
EGFR	All
ERBB2	All
ERBB4	3, 4, 6, 7, 8, 9, 15, and 23
EZH2	16
FBXW7	All
FGFR1	5, 8
FGFR2	7, 9, 12
FGFR3	7, 9, 14, 16, 18
FLT3	11, 14, 16, 20
GNA11	5
GNAQ	5
GNAS	8 and 9
HNF1A	3 and 4
HRAS	2 and 3
IDH1	4
IDH2	4
JAK2	14
JAK3	4, 13, and 16
KDR	6, 7, 11, 19, 21, 26, 27, and 30
KIT	2, 9, 10, 11, 13, 14, 15, 17, and 18
KRAS	All
MET	All
MLH1	12
MPL	10
MYC	All
NOTCH1	All
NPM1	10
NRAS	All
PDGFRA	12, 14, 15, 18
PIK3CA	All
PROC	All
PTEN	All
PTPN11	3 and 13
RB1	All
RET	13, 15, and 16
SMAD4	3,4,5,6,8,9,10,11,12
SMARCB1	2, 4, 5, and 9
SMO	3, 5, 6, 9, and 11
SRC	14
STK11	1, 4, 6, and 8
TERT	5
TP53	All
VHL	1, 2, and 3
